# Supplementary material for: R Shiny App for the Automated Deconvolution of NMR Spectra to Quantify the Solid-State Forms of Pharmaceutical Mixtures
Source: Metabolites. 2022 Dec 10;12(12):1248. doi: 10.3390/metabo12121248 (PMC9786300; doi:10.3390/metabo12121248)
Supplement: Supplementary file 1 [file metabolites-12-01248-s001.zip]

Archive with 1 entries (1 files):
- metabolites-1975964-supplementary.pdf
